# Supplementary material for: Single-Cell Sequencing Reveals the Heterogeneity of Glioma and Identifies IGFBP2 as A Potential Therapeutic Target
Source: Oncol Res. 2026 Jun 16;34(7):23. doi: 10.32604/or.2026.079221 (PMC13291989; doi:10.32604/or.2026.079221)
Supplement: Supplementary file 1 [file OncolRes-34-79221-s001.zip]

Archive with 1 entries (1 files):
- TSP_OR_79221-s001.docx
